# Supplementary material for: Nephrology Nurses’ Nutritional Competence in Chronic Kidney Disease Care: A Qualitative Study
Source: Nurs Rep. 2026 May 28;16(6):187. doi: 10.3390/nursrep16060187 (PMC13304488; doi:10.3390/nursrep16060187)
Supplement: Supplementary file 1 [file nursrep-16-00187-s001.zip]

Archive with 1 entries (1 files):
- nursrep-4281753-supplementary.pdf
